# Supplementary material for: The Cholesterol Transport Inhibitor U18666A Interferes with Pseudorabies Virus Infection
Source: Viruses. 2022 Jul 14;14(7):1539. doi: 10.3390/v14071539 (PMC9319728; doi:10.3390/v14071539)
Supplement: Supplementary file 1 [file viruses-14-01539-s001.zip]

Archive with 1 entries (1 files):
- viruses-1815681-supplementary.pdf
